# Supplementary material for: Genome-wide identification of GATA transcription factors in tetraploid potato and expression analysis in differently colored potato flesh
Source: Front Plant Sci. 2024 Mar 21;15:1330559. doi: 10.3389/fpls.2024.1330559 (PMC10991705; doi:10.3389/fpls.2024.1330559)
Supplement: Supplementary file 1 [file DataSheet_1.zip]

Archive with 12 entries (11 files):
- supplementary material/supplementary material/
- supplementary material/supplementary material/Figure S1.tif
- supplementary material/supplementary material/Figure S2.tif
- supplementary material/supplementary material/Figure S3.tif
- supplementary material/supplementary material/Figure S4.tif
- supplementary material/supplementary material/Table S1_Primers for qRT-PCR study.xlsx
- supplementary material/supplementary material/Table S2_Physicochemical properties and subcellular localization of StGATA gene family.xlsx
- supplementary material/supplementary material/Table S3_Protein sequence data of the GATA gene family in tetraploid potato, Arabidopsis and rice.xlsx
- supplementary material/supplementary material/Table S4_Motifs sequence of the GATA gene family in tetraploid potato.xlsx
- supplementary material/supplementary material/Table S5_The secondary structure of the StGATA protein in tetraploid potato (%).xls
- supplementary material/supplementary material/Table S6_Chromosomal localization of GATA gene family in in tetraploid potato.xlsx
- supplementary material/supplementary material/Table S7_KaKs ratios of StGATA genes in tetraploid potato.xlsx
