# Supplementary material for: Genome-wide identification of GATA transcription factors in tetraploid potato and expression analysis in differently colored potato flesh
Source: Front Plant Sci. 2024 Mar 21;15:1330559. doi: 10.3389/fpls.2024.1330559 (PMC10991705; doi:10.3389/fpls.2024.1330559)
Supplement: Supplementary file 1 [file DataSheet_1.zip › supplementary material/supplementary material/Table S1_Primers for qRT-PCR study.xlsx]

## Sheet: Sheet1
Table S1 Primers for qRT-PCR study
Gene name	Forward primer sequences (5’-3’)	Reverse primer sequences (5’-3’)
StGATA4	TCCAGTGAAACCGAGAAGCAAACG	CGACGAAGAGGTTGGAGAAGAAGAG
StGATA12	TGGTGGAAGTGGAGGAGGAATAGAG	TGAGAGTGATGATGTTGGTCGTAGC
StGATA35	CCTACTGCTGTGCCCACTGTTG	CTTTCGCTTCTCTCGGAACCTAACC
StGATA42	AATCAAAGAAATCGGTGGCACTTGG	TCACTGTTGCTGCTGCTGCTAC
StGATA46	TGTGGTGTTCGTTACAAGTCAGGAC	CTGGCTATGGTGTCGTTGTCTGG
StGATA52	TGAAAGCAGCAGCAGCAGCAG	CTGGAGCAACAAATACTGGGAAGGG
StGATA66	GTCAAGTTCTGGCTCTGCTGTCTC	GGCTTTGGACGATTGAAACAGGTTC
StGATA87	TCTGGGATTGAACAAAGACGACAAG	ACTGCTACTGCTATTGCTACTCTGG
U6	GGACATCCGATAAAATTGGAACGATACAG	AATTTGGACCATTTCTCGATTTATGCGTGT
