# Supplementary material for: Genome-wide identification of GATA transcription factors in tetraploid potato and expression analysis in differently colored potato flesh
Source: Front Plant Sci. 2024 Mar 21;15:1330559. doi: 10.3389/fpls.2024.1330559 (PMC10991705; doi:10.3389/fpls.2024.1330559)
Supplement: Supplementary file 1 [file DataSheet_1.zip › supplementary material/supplementary material/Table S2_Physicochemical properties and subcellular localization of StGATA gene family.xlsx]

## Sheet: Sheet1
Table S2 Physicochemical properties and subcellular localization of GATA gene family in tetraploid potato
Gene name	Gene Id in "C88.v1" assembly	Number of amino acids (aa)	Molecular weight (MW)/KD	Isoelectric point (pI）	Instability index (II)	Grand average of hydropathicity (GRAVY)	Subcellular localization
StGATA1	C88_C01H1G017980.1	144	15.46	9.46	52.49	-0.49	Nucl
StGATA2	C88_C01H1G028330.1	260	29.18	6.34	57.88	-0.848	Nucl
StGATA3	C88_C01H1G040960.1	360	39.08	6.27	39.11	-0.503	Nucl
StGATA4	C88_C01H1G045390.1	325	36.08	5.74	51.01	-0.617	Nucl
StGATA5	C88_C01H2G065740.1	167	17.87	9.1	53.35	-0.359	Nucl
StGATA6	C88_C01H2G076240.1	260	29.18	6.34	60.63	-0.841	Nucl
StGATA7	C88_C01H2G083710.1	151	16.4	9.94	36.5	-0.73	Nucl
StGATA8	C88_C01H2G088910.1	718	77.46	5.33	47.89	-0.642	Nucl
StGATA9	C88_C01H2G093220.1	325	36.08	5.74	51.01	-0.617	Nucl
StGATA10	C88_C01H3G112500.1	167	17.87	9.1	53.35	-0.359	Nucl
StGATA11	C88_C01H3G122880.1	260	29.18	6.34	57.88	-0.848	Nucl
StGATA12	C88_C01H3G135140.3	326	34.78	6.26	44.59	-0.773	Nucl
StGATA13	C88_C01H3G139270.1	325	36	5.74	52.41	-0.615	Nucl
StGATA14	C88_C01H4G159160.1	167	17.87	9.1	53.35	-0.359	Nucl
StGATA15	C88_C01H4G170120.1	259	29.02	6.34	57.73	-0.844	Nucl
StGATA16	C88_C01H4G182910.1	718	77.46	5.33	47.89	-0.642	Nucl
StGATA17	C88_C01H4G187100.1	325	36.08	5.74	51.01	-0.617	Nucl
StGATA18	C88_C02H1G006080.1	265	29.16	5.82	41.08	-0.663	Nucl
StGATA19	C88_C02H1G022770.1	339	36.74	6.35	48.25	-0.66	Nucl
StGATA20	C88_C02H2G038670.1	265	29.24	5.65	44.5	-0.641	Nucl
StGATA21	C88_C02H2G055550.1	339	36.6	6.13	48.65	-0.637	Nucl
StGATA22	C88_C02H3G070660.1	265	29.29	5.66	45.04	-0.653	Nucl
StGATA23	C88_C02H3G087880.1	339	36.74	6.35	48.25	-0.66	Nucl
StGATA24	C88_C02H4G103560.1	265	29.24	5.65	44.5	-0.641	Nucl
StGATA25	C88_C02H4G120080.1	339	36.6	5.96	49.04	-0.636	Nucl
StGATA26	C88_C03H1G003520.2	315	35.19	9.46	55.2	-0.743	Nucl
StGATA27	C88_C03H1G032750.1	432	47.48	6	48.68	-0.402	Nucl
StGATA28	C88_C03H2G038720.1	314	35.14	9.43	54.15	-0.709	Nucl
StGATA29	C88_C03H2G067520.1	351	38.14	6.22	54.3	-0.582	Nucl
StGATA30	C88_C03H3G073870.1	289	32.14	9.3	53.09	-0.73	Nucl
StGATA31	C88_C03H3G103120.1	349	37.89	6.22	55.01	-0.566	Nucl
StGATA32	C88_C03H4G108970.1	315	35.19	9.46	55.2	-0.743	Nucl
StGATA33	C88_C03H4G137620.1	429	47	5.92	48.96	-0.392	Nucl
StGATA34	C88_C04H1G008880.1	344	37.8	5.39	58.92	-0.62	Nucl
StGATA35	C88_C04H1G026450.1	637	70.32	6.31	39.47	-0.624	Nucl
StGATA36	C88_C04H2G043200.1	344	37.82	5.51	58.04	-0.636	Nucl
StGATA37	C88_C04H3G078150.1	344	37.9	5.57	57.86	-0.638	Nucl
StGATA38	C88_C04H3G093400.1	647	71.57	6.41	39.32	-0.629	Nucl
StGATA39	C88_C04H4G109010.1	347	38.17	5.73	59.05	-0.631	Nucl
StGATA40	C88_C04H4G126070.1	637	70.29	6.15	39.36	-0.618	Nucl
StGATA41	C88_C05H1G023330.1	254	28.64	8.59	50.35	-0.713	Nucl
StGATA42	C88_C05H1G024470.1	197	21.56	9.74	63.17	-0.772	Nucl
StGATA43	C88_C05H1G026360.1	328	35.88	5.87	56.66	-0.588	Nucl
StGATA44	C88_C05H2G049460.1	255	28.82	8.39	51.58	-0.731	Nucl
StGATA45	C88_C05H2G050730.2	197	21.56	9.74	61.33	-0.796	Nucl
StGATA46	C88_C05H2G052610.1	328	35.88	5.87	56.66	-0.588	Nucl
StGATA47	C88_C05H3G075700.1	252	28.52	8.39	53.13	-0.713	Nucl
StGATA48	C88_C05H3G077100.3	198	21.61	9.74	63.44	-0.783	Nucl
StGATA49	C88_C05H3G078910.1	327	35.74	5.87	57.76	-0.599	Nucl
StGATA50	C88_C05H4G102280.1	252	28.52	8.39	53.13	-0.713	Nucl
StGATA51	C88_C05H4G102880.2	197	21.55	9.74	61.33	-0.796	Nucl
StGATA52	C88_C05H4G104810.1	327	35.76	5.87	56.94	-0.583	Nucl
StGATA53	C88_C06H1G017990.1	543	60.32	8.3	56.23	-0.686	Nucl
StGATA54	C88_C06H1G029400.2	284	31.47	6.45	57.21	-0.47	Nucl
StGATA55	C88_C06H2G050700.1	538	59.68	8.52	58.15	-0.686	Nucl
StGATA56	C88_C06H2G061930.1	346	38.75	8.43	55.61	-0.414	Nucl
StGATA57	C88_C06H3G083420.2	543	60.36	8.3	57.26	-0.701	Nucl
StGATA58	C88_C06H3G094700.1	346	38.75	8.43	55.61	-0.414	Nucl
StGATA59	C88_C06H4G116030.1	543	60.36	8.3	57.26	-0.701	Nucl
StGATA60	C88_C06H4G127690.1	346	38.75	8.43	55.61	-0.414	Nucl
StGATA61	C88_C08H1G000890.1	543	60.53	7.2	59.17	-0.71	Nucl
StGATA62	C88_C08H1G013040.1	365	41.11	6.15	39.57	-0.713	Nucl
StGATA63	C88_C08H1G019450.3	537	60.15	6.86	59.59	-0.693	Nucl
StGATA64	C88_C08H2G038440.1	362	40.67	5.84	42.11	-0.738	Nucl
StGATA65	C88_C08H2G046710.4	537	60.09	6.86	58.69	-0.712	Nucl
StGATA66	C88_C08H3G053460.1	543	60.5	7.52	58.53	-0.709	Nucl
StGATA67	C88_C08H3G064800.1	368	41.5	6.07	42.05	-0.78	Nucl
StGATA68	C88_C08H4G091610.1	368	41.5	6.07	42.05	-0.78	Nucl
StGATA69	C88_C09H1G022860.2	106	12	9.43	86.49	-0.621	Nucl
StGATA70	C88_C09H1G027000.1	285	31.55	7.93	64.76	-0.554	Nucl
StGATA71	C88_C09H2G053020.2	106	11.88	9.43	78.52	-0.535	Nucl
StGATA72	C88_C09H2G057070.2	285	31.54	7.94	63.6	-0.548	Nucl
StGATA73	C88_C09H3G081140.1	106	11.97	9.53	81.14	-0.575	Nucl
StGATA74	C88_C09H3G085580.1	285	31.55	7.93	64.76	-0.554	Nucl
StGATA75	C88_C09H4G110800.1	106	11.94	9.53	80.33	-0.571	Nucl
StGATA76	C88_C09H4G114840.1	285	31.58	7.54	63.51	-0.53	Nucl
StGATA77	C88_C10H1G008490.1	258	29.46	7.18	49.07	-0.885	Nucl
StGATA78	C88_C10H2G037240.1	258	29.46	7.18	49.07	-0.885	Nucl
StGATA79	C88_C10H3G066460.1	258	29.46	7.18	49.07	-0.885	Nucl
StGATA80	C88_C10H4G095280.1	258	29.46	7.18	49.07	-0.885	Nucl
StGATA81	C88_C11H1G021700.3	350	38.59	9.13	52.45	-0.475	Nucl
StGATA82	C88_C11H2G047510.3	350	38.59	9.13	52.71	-0.479	Nucl
StGATA83	C88_C11H3G072290.3	350	38.59	9.13	53.26	-0.479	Nucl
StGATA84	C88_C11H4G095910.1	337	37.06	9.05	52.25	-0.48	Nucl
StGATA85	C88_C12H1G001430.1	155	17.03	9.99	55.17	-0.873	Nucl
StGATA86	C88_C12H2G029990.1	168	18.46	9.69	53.3	-0.887	Nucl
StGATA87	C88_C12H3G058380.1	168	18.45	9.69	49.06	-0.887	Nucl
StGATA88	C88_C12H4G086610.1	168	18.52	9.69	49.5	-0.912	Nucl
