# Supplementary material for: Genome-wide identification of GATA transcription factors in tetraploid potato and expression analysis in differently colored potato flesh
Source: Front Plant Sci. 2024 Mar 21;15:1330559. doi: 10.3389/fpls.2024.1330559 (PMC10991705; doi:10.3389/fpls.2024.1330559)
Supplement: Supplementary file 1 [file DataSheet_1.zip › supplementary material/supplementary material/Table S4_Motifs sequence of the GATA gene family in tetraploid potato.xlsx]

## Sheet: Sheet1
Table S4 Motifs sequence of the GATA gene family in tetraploid potato
Motif	Consensus sequence	Best possible match	E-value	Sites	width
motif 1		HCGVTKTPQWRTGPLGPKTLCNACGVRYK	9.7E-2155	88	29
motif 2		SGRLLPEYRPAASPTFVPALHSNSHRKVLEMRRKKEVEEGQ	2.4E-1530	52	41
motif 3		LSVPEDDLAELEWLSNFVEDS	2.3E-554	52	21
motif 4		YMDGINTGHFVDDDLDDLLNFEDMVMEDLEDDQLGGESSDVSV	5e-298	27	43
motif 5		PVPVRARSKRSRPTG	2e-293	84	15
motif 6		QTSSPVSVLESSSSSSSSSSSSSSN	1.7e-259	63	25
motif 7		FFVVDDLLDFSNEDE	1.9e-203	44	15
motif 8		VEKLTKDLYTILHEQQSSYFSGSSEEDLLLESDKPMVSVEIGHGSVLIRH	3.4e-252	8	50
motif 9		KKKRALLSLPKDDKKTKKSPV	2e-164	29	21
motif 10		LKRFILCYLTKSKWVEKYSLLKDTKCTNSTNGSEVTGAPNAIGTGHSVNV	6.5e-225	11	50
