# Supplementary material for: Genome-wide identification of GATA transcription factors in tetraploid potato and expression analysis in differently colored potato flesh
Source: Front Plant Sci. 2024 Mar 21;15:1330559. doi: 10.3389/fpls.2024.1330559 (PMC10991705; doi:10.3389/fpls.2024.1330559)
Supplement: Supplementary file 1 [file DataSheet_1.zip › supplementary material/supplementary material/Table S5_The secondary structure of the StGATA protein in tetraploid potato (%).xls]

## Sheet: Sheet1
Table S5 The secondary structure of the StGATA protein in tetraploid potato (%)
Protein	α-helix	β-turn	Random coli	Extended strand
StGATA3	25.83	7.78	52.78	13.61
StGATA4	26.46	2.77	64.92	5.85
StGATA12	27.3	5.52	54.6	12.58
StGATA42	25.89	2.03	60.91	11.17
StGATA44	16.08	4.71	63.14	16.08
StGATA46	15.85	2.13	73.48	8.54
StGATA52	16.21	1.83	72.78	9.17
StGATA55	27.14	3.35	59.29	10.22
StGATA61	26.52	3.5	56.17	13.81
StGATA66	25.6	3.87	58.75	11.79
StGATA72	17.54	4.21	65.26	12.98
StGATA85	30.97	4.52	51.61	12.9
StGATA86	27.38	3.57	57.74	11.31
StGATA87	19.05	5.36	64.88	10.71
