# Supplementary material for: Genome-wide identification of GATA transcription factors in tetraploid potato and expression analysis in differently colored potato flesh
Source: Front Plant Sci. 2024 Mar 21;15:1330559. doi: 10.3389/fpls.2024.1330559 (PMC10991705; doi:10.3389/fpls.2024.1330559)
Supplement: Supplementary file 1 [file DataSheet_1.zip › supplementary material/supplementary material/Table S6_Chromosomal localization of GATA gene family in in tetraploid potato.xlsx]

## Sheet: Sheet1
Table S6 Chromosomal localization of GATA gene family in tetraploid potato
Gene name	Chromosomal location	Start position	End position
StGATA1	chr1.1	65812133	65813006
StGATA2	chr1.1	81625759	81627008
StGATA3	chr1.1	93661805	93668635
StGATA4	chr1.1	97628579	97630173
StGATA5	chr1.2	59658324	59659377
StGATA6	chr1.2	75998936	76000155
StGATA7	chr1.2	83341467	83342657
StGATA8	chr1.2	88078886	88096805
StGATA9	chr1.2	92058844	92060430
StGATA10	chr1.3	52828447	52829477
StGATA11	chr1.3	68370899	68372148
StGATA12	chr1.3	79952603	79961283
StGATA13	chr1.3	83705664	83707208
StGATA14	chr1.4	60312114	60313144
StGATA15	chr1.4	76277661	76278886
StGATA16	chr1.4	88329813	88347723
StGATA17	chr1.4	92093369	92095024
StGATA18	chr2.1	24850125	24851395
StGATA19	chr2.1	43222436	43224128
StGATA20	chr2.2	21008938	21010152
StGATA21	chr2.2	39523583	39525324
StGATA22	chr2.3	20017043	20018210
StGATA23	chr2.3	38757301	38758993
StGATA24	chr2.4	21715971	21717185
StGATA25	chr2.4	39627659	39629520
StGATA26	chr3.1	3826051	3827338
StGATA27	chr3.1	65095243	65097024
StGATA28	chr3.2	4369832	4370954
StGATA29	chr3.2	63838640	63840342
StGATA30	chr3.3	4714457	4715737
StGATA31	chr3.3	64752229	64753936
StGATA32	chr3.4	3438721	3440025
StGATA33	chr3.4	61748237	61749996
StGATA34	chr4.1	10274594	10277634
StGATA35	chr4.1	63174532	63185751
StGATA36	chr4.2	11736544	11741247
StGATA37	chr4.3	9832629	9835460
StGATA38	chr4.3	59218662	59229789
StGATA39	chr4.4	10416211	10420921
StGATA40	chr4.4	61498385	61509603
StGATA41	chr5.1	56140393	56142993
StGATA42	chr5.1	57307358	57310041
StGATA43	chr5.1	58852066	58856371
StGATA44	chr5.2	49917711	49920375
StGATA45	chr5.2	51323768	51326050
StGATA46	chr5.2	52894202	52898507
StGATA47	chr5.3	53129004	53131647
StGATA48	chr5.3	54598551	54600961
StGATA49	chr5.3	56104239	56107793
StGATA50	chr5.4	52226453	52229096
StGATA51	chr5.4	52765055	52767347
StGATA52	chr5.4	54504331	54508491
StGATA53	chr6.1	49073582	49081277
StGATA54	chr6.1	60372512	60376800
StGATA55	chr6.2	45390173	45398266
StGATA56	chr6.2	56278796	56283594
StGATA57	chr6.3	43978123	43985848
StGATA58	chr6.3	55324803	55329602
StGATA59	chr6.4	43789134	43796859
StGATA60	chr6.4	55331946	55336744
StGATA61	chr8.1	1788082	1795867
StGATA62	chr8.1	44698323	44700367
StGATA63	chr8.1	53276360	53285584
StGATA64	chr8.2	42050559	42052201
StGATA65	chr8.2	54657069	54665021
StGATA66	chr8.3	2453578	2460339
StGATA67	chr8.3	41648905	41650944
StGATA68	chr8.4	41328253	41330292
StGATA69	chr9.1	66396725	66397515
StGATA70	chr9.1	71201829	71204892
StGATA71	chr9.2	73018200	73019036
StGATA72	chr9.2	77474906	77477788
StGATA73	chr9.3	50095728	50096511
StGATA74	chr9.3	54970168	54973231
StGATA75	chr9.4	65878981	65879788
StGATA76	chr9.4	70453566	70456199
StGATA77	chr10.1	20047291	20048805
StGATA78	chr10.2	19708967	19710917
StGATA79	chr10.3	19548140	19550090
StGATA80	chr10.4	19664828	19666778
StGATA81	chr11.1	42510608	42515784
StGATA82	chr11.2	44401102	44406083
StGATA83	chr11.3	43592466	43597444
StGATA84	chr11.4	39746040	39751352
StGATA85	chr12.1	1101167	1103453
StGATA86	chr12.2	1459058	1461455
StGATA87	chr12.3	1428591	1430988
StGATA88	chr12.4	2653393	2655578
