# Supplementary material for: Genome-wide identification of GATA transcription factors in tetraploid potato and expression analysis in differently colored potato flesh
Source: Front Plant Sci. 2024 Mar 21;15:1330559. doi: 10.3389/fpls.2024.1330559 (PMC10991705; doi:10.3389/fpls.2024.1330559)
Supplement: Supplementary file 1 [file DataSheet_1.zip › supplementary material/supplementary material/Table S7_KaKs ratios of StGATA genes in tetraploid potato.xlsx]

## Sheet: Sheet1
Table S7 Ka/Ks ratios of StGATA genes in tetraploid potato
Gene 1	Gene 2	Ka	Ks	Ka/Ks	Type
StGATA77	StGATA78	0	0.0113639	0	Segmental repeat
StGATA77	StGATA79	0	0.0113639	0	Segmental repeat
StGATA77	StGATA80	0	0.0113639	0	Segmental repeat
StGATA78	StGATA79	0	NaN	NaN	Segmental repeat
StGATA78	StGATA80	0	NaN	NaN	Segmental repeat
StGATA79	StGATA80	0	NaN	NaN	Segmental repeat
StGATA81	StGATA82	0.00499898	0.058895	0.0848795	Segmental repeat
StGATA81	StGATA83	0.00374611	0.0545313	0.0686964	Segmental repeat
StGATA81	StGATA84	0.00520948	0.0605953	0.0859718	Segmental repeat
StGATA81	StGATA60	0.306847	0.77956	0.393616	Segmental repeat
StGATA82	StGATA83	0.00124611	0.0205352	0.0606816	Segmental repeat
StGATA82	StGATA84	0	NaN	NaN	Segmental repeat
StGATA82	StGATA60	0.308987	0.753213	0.410226	Segmental repeat
StGATA83	StGATA84	0.00129842	0.0211133	0.0614978	Segmental repeat
StGATA83	StGATA60	0.308987	0.753213	0.410226	Segmental repeat
StGATA84	StGATA60	0.289363	0.720933	0.401373	Segmental repeat
StGATA85	StGATA86	0.00831417	0.0506094	0.164281	Segmental repeat
StGATA85	StGATA87	0	0.0299541	0	Segmental repeat
StGATA85	StGATA88	0.00552743	0.0507808	0.108849	Segmental repeat
StGATA86	StGATA87	0.00764338	0.0374493	0.204099	Segmental repeat
StGATA86	StGATA88	0.00763689	0.0570798	0.133793	Segmental repeat
StGATA87	StGATA88	0.00508261	0.0375665	0.135296	Segmental repeat
StGATA88	StGATA5	0.28315	1.40396	0.201679	Segmental repeat
StGATA1	StGATA5	0.00300602	0.0105265	0.285567	Segmental repeat
StGATA2	StGATA6	0.00333658	0.0342428	0.0974391	Segmental repeat
StGATA3	StGATA8	0.029082	0.0868706	0.334774	Segmental repeat
StGATA4	StGATA9	0	0.00444446	0	Segmental repeat
StGATA2	StGATA11	0	NaN	NaN	Segmental repeat
StGATA3	StGATA12	0.00524478	0.0475159	0.110379	Segmental repeat
StGATA4	StGATA13	0.0026738	0.00891541	0.299908	Segmental repeat
StGATA1	StGATA10	0.00300602	0.0105265	0.285567	Segmental repeat
StGATA2	StGATA15	0.0033543	0.0169101	0.198361	Segmental repeat
StGATA3	StGATA16	0.029082	0.0868706	0.334774	Segmental repeat
StGATA4	StGATA17	0	0.00444446	0	Segmental repeat
StGATA1	StGATA14	0.00300602	0.0105265	0.285567	Segmental repeat
StGATA6	StGATA11	0.00333658	0.0342428	0.0974391	Segmental repeat
StGATA8	StGATA12	0.00133779	0.0541181	0.0247199	Segmental repeat
StGATA9	StGATA13	0.0026738	0.0134132	0.199341	Segmental repeat
StGATA5	StGATA10	0	NaN	NaN	Segmental repeat
StGATA6	StGATA15	0.00335477	0.0518939	0.0646468	Segmental repeat
StGATA8	StGATA16	0	NaN	NaN	Segmental repeat
StGATA9	StGATA17	0	NaN	NaN	Segmental repeat
StGATA5	StGATA14	0	NaN	NaN	Segmental repeat
StGATA11	StGATA15	0.0033543	0.0169101	0.198361	Segmental repeat
StGATA12	StGATA16	0.00133779	0.0541181	0.0247199	Segmental repeat
StGATA13	StGATA17	0.0026738	0.0134132	0.199341	Segmental repeat
StGATA10	StGATA14	0	NaN	NaN	Segmental repeat
StGATA18	StGATA20	0.0131384	0.0224631	0.58489	Segmental repeat
StGATA19	StGATA21	0.00781936	0.0248299	0.314918	Segmental repeat
StGATA18	StGATA22	0.0114835	0.00555301	2.06797	Segmental repeat
StGATA19	StGATA23	0	NaN	NaN	Segmental repeat
StGATA18	StGATA24	0.0131384	0.0224631	0.58489	Segmental repeat
StGATA19	StGATA25	0.010444	0.0248299	0.420624	Segmental repeat
StGATA18	StGATA25	0.267009	0.944635	0.282658	Segmental repeat
StGATA20	StGATA22	0.00819904	0.0280145	0.292672	Segmental repeat
StGATA21	StGATA23	0.00781936	0.0248299	0.314918	Segmental repeat
StGATA20	StGATA24	0	NaN	NaN	Segmental repeat
StGATA21	StGATA25	0.00260078	0.00815225	0.319026	Segmental repeat
StGATA20	StGATA25	0.252284	1.01953	0.247451	Segmental repeat
StGATA22	StGATA24	0.00819904	0.0280145	0.292672	Segmental repeat
StGATA23	StGATA25	0.010444	0.0248299	0.420624	Segmental repeat
StGATA22	StGATA25	0.259466	0.956259	0.271334	Segmental repeat
StGATA23	StGATA32	0.246756	1.1313	0.218117	Segmental repeat
StGATA24	StGATA25	0.252284	1.01953	0.247451	Segmental repeat
StGATA25	StGATA32	0.23408	1.16979	0.200105	Segmental repeat
StGATA26	StGATA28	0.0168922	0.0702816	0.24035	Segmental repeat
StGATA27	StGATA29	0.00250104	0.0206057	0.121376	Segmental repeat
StGATA27	StGATA31	0	NaN	NaN	Segmental repeat
StGATA26	StGATA30	0.0159661	0.00745039	2.14299	Segmental repeat
StGATA26	StGATA32	0	0.022729	0	Segmental repeat
StGATA27	StGATA33	0.00510466	0.0166212	0.307118	Segmental repeat
StGATA29	StGATA31	0.00250104	0.0206057	0.121376	Segmental repeat
StGATA28	StGATA30	0.0347956	0.0863698	0.402867	Segmental repeat
StGATA28	StGATA32	0.0168843	0.0852989	0.197943	Segmental repeat
StGATA29	StGATA33	0.0012621	NaN	NaN	Segmental repeat
StGATA31	StGATA33	0.00379108	0.0207195	0.182971	Segmental repeat
StGATA30	StGATA32	0.015958	0.0226148	0.705647	Segmental repeat
StGATA34	StGATA36	0.0101278	0.0170887	0.592662	Segmental repeat
StGATA34	StGATA37	0.0223326	0.121268	0.184159	Segmental repeat
StGATA35	StGATA38	0.00476192	0.0209154	0.227676	Segmental repeat
StGATA35	StGATA40	0.0068074	0.0209641	0.324717	Segmental repeat
StGATA34	StGATA39	0.0126679	0.0258739	0.4896	Segmental repeat
StGATA36	StGATA37	0.0203986	0.108829	0.187437	Segmental repeat
StGATA36	StGATA39	0.0101203	0.0171314	0.590749	Segmental repeat
StGATA37	StGATA39	0.0203769	0.119107	0.171081	Segmental repeat
StGATA38	StGATA40	0.00749665	0.00922379	0.812752	Segmental repeat
StGATA41	StGATA44	0.00669181	0.0124808	0.536169	Segmental repeat
StGATA42	StGATA45	0.00857458	0.124731	0.0687445	Segmental repeat
StGATA43	StGATA46	0	NaN	NaN	Segmental repeat
StGATA41	StGATA47	0.0101912	0.0189584	0.537559	Segmental repeat
StGATA42	StGATA48	0.00642173	0.144372	0.0444804	Segmental repeat
StGATA43	StGATA49	0.00531917	0.0502471	0.10586	Segmental repeat
StGATA42	StGATA51	0.00857458	0.124731	0.0687445	Segmental repeat
StGATA43	StGATA52	0.0079983	0.0596188	0.134157	Segmental repeat
StGATA41	StGATA50	0.0101912	0.0189584	0.537559	Segmental repeat
StGATA44	StGATA47	0.00506331	0.00621765	0.814344	Segmental repeat
StGATA45	StGATA48	0.00213371	0.0166212	0.128373	Segmental repeat
StGATA46	StGATA49	0.00531917	0.0502471	0.10586	Segmental repeat
StGATA45	StGATA51	0	NaN	NaN	Segmental repeat
StGATA46	StGATA52	0.0079983	0.0596188	0.134157	Segmental repeat
StGATA44	StGATA50	0.00506331	0.00621765	0.814344	Segmental repeat
StGATA48	StGATA51	0.00213371	0.0166212	0.128373	Segmental repeat
StGATA49	StGATA52	0.00532153	0.0315362	0.168744	Segmental repeat
StGATA47	StGATA50	0	NaN	NaN	Segmental repeat
StGATA53	StGATA55	0.00401554	0.00825318	0.486544	Segmental repeat
StGATA54	StGATA56	0.0045697	0.0156664	0.291689	Segmental repeat
StGATA53	StGATA57	0.00317987	0.00818748	0.388381	Segmental repeat
StGATA54	StGATA58	0.0045697	0.0156664	0.291689	Segmental repeat
StGATA53	StGATA59	0.00317987	0.00818748	0.388381	Segmental repeat
StGATA54	StGATA60	0.0045697	0.0156664	0.291689	Segmental repeat
StGATA53	StGATA65	0.128709	0.492959	0.261095	Segmental repeat
StGATA55	StGATA57	0.00401634	0.00548825	0.731808	Segmental repeat
StGATA56	StGATA58	0	NaN	NaN	Segmental repeat
StGATA55	StGATA59	0.00401634	0.00548825	0.731808	Segmental repeat
StGATA56	StGATA60	0	NaN	NaN	Segmental repeat
StGATA55	StGATA65	0.129704	0.49231	0.263461	Segmental repeat
StGATA57	StGATA59	0	NaN	NaN	Segmental repeat
StGATA58	StGATA60	0	NaN	NaN	Segmental repeat
StGATA59	StGATA65	0.128775	0.486463	0.264718	Segmental repeat
StGATA62	StGATA64	0.0120159	0.075035	0.160137	Segmental repeat
StGATA63	StGATA65	0.00721159	0.0462129	0.156052	Segmental repeat
StGATA62	StGATA67	0.0131556	0.088533	0.148596	Segmental repeat
StGATA61	StGATA66	0.00796397	0.0165448	0.481358	Segmental repeat
StGATA62	StGATA68	0.0131556	0.088533	0.148596	Segmental repeat
StGATA64	StGATA67	0.0047492	0.0694891	0.0683445	Segmental repeat
StGATA64	StGATA68	0.0047492	0.0694891	0.0683445	Segmental repeat
StGATA67	StGATA68	0	NaN	NaN	Segmental repeat
StGATA69	StGATA71	0.0120727	0.0458158	0.263505	Segmental repeat
StGATA70	StGATA72	0.00455698	0.0368495	0.123664	Segmental repeat
StGATA69	StGATA73	0.00801343	0.0304224	0.263405	Segmental repeat
StGATA70	StGATA74	0	NaN	NaN	Segmental repeat
StGATA69	StGATA75	0.00400134	0.061811	0.0647351	Segmental repeat
StGATA70	StGATA76	0.00455813	0.0103361	0.440992	Segmental repeat
StGATA71	StGATA73	0.0120686	0.0149818	0.805555	Segmental repeat
StGATA72	StGATA74	0.00455698	0.0368495	0.123664	Segmental repeat
StGATA71	StGATA75	0.00803489	0.0456415	0.176044	Segmental repeat
StGATA72	StGATA76	0.0060806	0.0261578	0.232458	Segmental repeat
StGATA73	StGATA75	0.00600804	0.0226148	0.265669	Segmental repeat
StGATA74	StGATA76	0.00455813	0.0103361	0.440992	Segmental repeat
